# Supplementary material for: Normalization of circulating microRNA expression data obtained by quantitative real-time RT-PCR
Source: Brief Bioinform. 2015 Aug 3;17(2):204–12. doi: 10.1093/bib/bbv056 (PMC4793896; doi:10.1093/bib/bbv056)
Supplement: Supplementary Data [file supp_bbv056_suppl_data.zip]

Archive with 2 entries (2 files):
- supp_tables.docx
- Supp_Figures_miRNA_norm.pdf
